# Supplementary material for: Antarctic evidence for an abrupt northward shift of the Southern Hemisphere westerlies at 32 ka BP
Source: Nat Commun. 2023 Sep 5;14:5432. doi: 10.1038/s41467-023-40951-1 (PMC10480229; doi:10.1038/s41467-023-40951-1)
Supplement: Supplementary file 2 — Source Data [file 41467_2023_40951_MOESM2_ESM.xlsx]

## Sheet: Chemistry
Age (years BP)	nssCa (ppb)	ssNa (ppb)
25935.8	18.9319	112.527
25957.2	18.4537	111.427
25977.1	14.3819	104.422
25996.1	12.6608	101.492
26040.4	12.2464	108.574
26085.1	9.1868	125.458
26104.7	8.86622	115.268
26124.5	10.3548	92.2722
26155.4	12.4458	113.93
26185.3	20.8153	103.354
26202.9	19.1884	103.333
26219.6	17.1317	124.519
26245.2	16.9006	108.265
26271.5	13.9984	93.8645
26309.7	10.0069	98.6569
26348.3	8.17362	113.818
26367.2	9.2152	118.432
26385.3	9.78969	124.311
26402.2	10.0832	140.013
26418.7	12.1035	137.812
26435	12.6534	118.756
26451.6	12.7494	114.267
26468.9	8.85963	127.051
26487.9	12.269	128.819
26528.7	9.06875	120.749
26568.7	9.06101	121.638
26587.3	8.87562	125.481
26607.1	10.3755	125.469
26626.1	9.5937	129.416
26644.6	9.18636	137.693
26662.2	10.0141	116.266
26679.3	10.5691	103.511
26697.2	7.77699	114.027
26715	5.54416	112.72
26732.7	7.14062	106.421
26750.2	7.35534	107.223
26768.4	7.56121	109.931
26788.2	11.1137	114.298
26804.4	15.1715	107.892
26818.1	9.7093	112.329
26832.6	9.23123	109.66
26847.5	12.3774	103.545
26869.6	16.9603	115.944
26896.5	17.1616	123.849
26915.2	14.1753	135.739
26928.3	12.7183	119.959
26941.6	11.5218	118.155
26954.9	10.1296	126.799
26968	9.38541	124.926
26981.4	8.50878	130.087
26995.4	8.23603	137.194
27009.2	8.10916	141.973
27022.8	8.91237	122.09
27036.8	13.5288	119.5
27051	11.6505	118.275
27064.8	9.84852	124.218
27078.6	9.64981	125.573
27092.2	9.51382	125.618
27106	9.60998	129.782
27120.1	8.08249	123.513
27134.3	7.05879	116.342
27148.3	7.90117	112.296
27162.2	8.13667	106.319
27175.5	7.899	116.951
27188.7	8.44606	113.754
27203.2	8.22785	108.978
27220.6	9.41185	118.909
27238.7	12.6404	132.79
27256	12.4158	129.556
27280.4	9.3834	117.405
27303.2	9.75452	128.705
27319.1	8.72979	134.921
27334.7	12.0539	128.868
27350.2	18.9355	101.455
27365.1	11.112	100.965
27379.7	7.98836	124.577
27394.6	9.0401	151.2
27409.5	6.65218	158.138
27424.6	7.16245	138.607
27439.7	7.50365	124.015
27454.6	7.77484	148.154
27469.6	8.17098	137.721
27484.8	6.51661	117.068
27499.9	7.41641	107.876
27514.6	7.35129	105.056
27529.4	7.04037	108.027
27544.1	7.10247	116.301
27564.2	6.96556	115.533
27584.9	7.61888	120.477
27605.6	7.0209	109.013
27626.2	5.30999	101.416
27646.6	5.85283	121.747
27666.7	5.43106	127.185
27686.6	6.83501	116.408
27706.2	8.70798	122.3
27726.1	12.0398	130.682
27746.3	9.19925	122.591
27769.6	10.719	132.89
27791.5	17.4201	125.291
27822.6	13.4118	125.932
27853.2	17.3507	132.619
27869.6	15.474	142.202
27886.1	10.0873	140.372
27903.5	9.30003	120.044
27922.4	9.79279	126.121
27941.1	9.07398	144.63
27959.2	8.54142	138.176
27978.1	8.96708	143.169
27998	7.67073	135.731
28018.2	7.2838	124.7
28038.8	6.62074	132.612
28059.2	8.82283	131.504
28079.4	8.83897	137.124
28100.1	8.36817	141.146
28119.8	9.07515	118.917
28138.5	9.43026	113.12
28157.8	8.09218	118.098
28177.3	6.53867	124.361
28198	6.45468	135.637
28220.5	7.24744	134.886
28241.8	6.25299	134.316
28260.7	8.01291	120.779
28279.4	7.44782	114.083
28298.3	7.39213	111.407
28317	7.25762	120.463
28335.9	7.28113	110.41
28354.6	8.06948	107.861
28374	6.18394	112.641
28394.2	5.8594	123.184
28412.7	6.49726	138.551
28429.9	6.06484	140.946
28447.9	6.4185	162.447
28466.9	7.80259	179.919
28486.4	9.51092	129.049
28505.2	9.17945	104.333
28523.6	7.39165	106.909
28542.7	7.77443	124.883
28560.8	6.51015	135.686
28578.2	5.84738	132.072
28595.6	8.18256	127.641
28613.2	7.53056	144.835
28630.9	8.9334	144.771
28648.7	7.12333	122.67
28666.9	8.10888	105.172
28686.6	8.18153	103.275
28705.2	10.7703	99.3883
28722.4	8.43621	95.4471
28740.7	7.2665	89.0869
28760.1	7.1785	98.8843
28781.6	7.21284	140.091
28801.6	7.97187	122.6
28819.6	13.1005	116.419
28837.4	8.32822	118.179
28857.8	9.29788	123.008
28877.9	9.1832	124.179
28894	7.87419	110.44
28909.9	7.62004	109.478
28925.7	8.08214	114.017
28941.4	6.37744	118.241
28957.3	5.74561	119.016
28973.1	5.67833	131.583
29001.1	13.0961	133.642
29030.5	10.8314	144.527
29049.1	10.1437	138.318
29067.2	9.51518	135.732
29085.1	6.76043	119.633
29103.1	8.11707	128.79
29120.9	6.25714	144.265
29138.7	8.72418	132.524
29157.1	5.23207	121.146
29177.1	5.32101	125.992
29197	6.30525	123.52
29214.9	11.4058	122.086
29232.3	8.08942	127.544
29250	7.26832	126.015
29267	11.2726	113.485
29287.2	16.3259	114.878
29307.1	12.0648	129.151
29323.2	7.98541	131.308
29339.6	7.4971	138.726
29355.7	4.1771	141.863
29371.9	5.54268	129.327
29388.2	6.69314	122.841
29403.9	10.1716	127.521
29419.5	8.3983	127.408
29439.9	6.21278	114.903
29457.4	6.15106	102.359
29470.9	6.30406	111.843
29483.7	6.38984	93.6094
29493.3	6.51552	88.9232
29507.7	12.8651	115.46
29523	10.8865	141.175
29537.6	10.0227	139.823
29552.4	14.2187	106.695
29567.1	11.4957	109.275
29580.8	8.75728	123.603
29593.8	7.88634	131.085
29606.5	7.80523	122.346
29618.8	7.75748	123.206
29631.4	7.22692	135.023
29644.5	7.5559	126.021
29657.5	8.17514	112.583
29670.1	8.77676	121.806
29682.4	8.34242	109.165
29700.8	9.15665	108.63
29723.3	10.0545	123.86
29739.5	8.46213	118.186
29750.6	8.05477	117.593
29762.1	8.61456	121.891
29775.4	10.7777	122.566
29789.8	11.7852	124.761
29803.8	11.801	117.921
29816.5	9.81894	125.373
29828.6	8.90565	140.393
29841.4	7.34069	146.321
29854.1	7.57488	139.561
29879.1	9.81264	124.936
29904.4	10.3552	124.452
29917.3	9.50882	120.736
29939.6	8.56134	111.031
29961.8	8.31106	132.785
29974.1	10.5947	138.905
29987.6	9.28924	132.68
30003.4	10.1672	131.2
30018.9	11.6453	126.479
30033.4	12.6803	93.5287
30047.3	20.7543	96.6282
30060.1	10.4916	102.548
30072	8.2993	107.897
30083.6	7.2101	113.266
30095.7	12.5243	116.459
30107.3	11.3693	115.017
30117.3	11.5638	124.377
30127.3	10.0696	131.202
30137.9	8.09473	121.007
30148.8	8.23759	118.132
30161.1	8.31231	118.005
30175.7	8.38621	116.727
30191	8.10751	128.121
30206.5	8.6231	147.747
30222.3	7.63844	156.167
30237.1	8.18461	134.715
30251	9.87657	136.803
30265.7	8.15207	134.754
30280.7	7.96199	132.242
30296.1	8.1124	128.853
30311.6	8.51097	117.75
30326	8.78973	111.502
30340.5	8.04514	121.144
30356	8.36416	128.146
30371.4	9.34567	134.39
30386.4	10.5153	131.451
30401.7	8.85396	130.164
30416.6	9.91175	122.804
30430.4	11.0704	120.972
30444.2	9.20423	119.065
30458.9	7.92624	117.328
30478.7	7.40193	117.483
30499.6	7.77413	116.731
30516.7	7.07865	110.578
30527.5	10.8279	111.413
30538.7	8.16407	109.954
30554.4	9.81543	122.257
30568.9	14.0072	130.113
30583.6	17.4342	137.274
30599.2	14.061	136.518
30614.8	8.06858	117.215
30630.3	8.99243	126.344
30645.3	8.36159	144.624
30661.1	6.54467	133.051
30677.6	6.83207	112.03
30692.6	6.98285	127.97
30706.3	7.43208	152.208
30721	8.69496	148.225
30736.9	8.51724	143.417
30753.8	9.83747	142.264
30771	12.3546	140.932
30786.1	10.1121	143.468
30800.3	9.38036	130.072
30814.9	8.28603	126.247
30830.5	7.35055	137.056
30846.8	6.30065	135.854
30864.1	7.17761	137.234
30905.4	6.53381	140.992
30946.4	6.67805	140.383
30961.9	6.86988	127.048
30981.6	8.2029	123.237
31006.9	7.59224	112.154
31031.7	8.65964	100.62
31055.5	8.80851	97.9971
31134.7	7.86114	120.173
31213.3	10.4951	118.954
31237.5	8.68438	127.716
31262.4	8.42057	140.475
31288.6	7.636	145.81
31315.1	9.40001	143.429
31341.2	9.63346	141.525
31365.9	11.6883	128.622
31388.2	12.9517	130.908
31410.6	20.7081	128.643
31435.1	26.8861	125.056
31460.3	23.1247	125.559
31487.2	17.4525	131.784
31514.2	16.4736	132.514
31539.6	16.136	123.024
31604.2	16.0507	126.445
31668.1	15.3703	134.489
31693.3	10.395	139.368
31730.6	13.3554	140.88
31765.9	8.49328	140.587
31787	8.48243	140.867
31810.2	8.71611	134.189
31833.7	9.03016	124.172
31854.9	8.21966	131.493
31875	8.18267	134.695
31895.7	8.31976	129.177
31918.7	8.1344	130.395
31943.6	10.2733	144.13
31990.5	13.2354	122.27
32034.8	13.6878	127.002
32055.7	11.2293	133.32
32076.5	14.6934	130.044
32096.8	9.97221	140.787
32117.9	8.40956	141.856
32138.8	9.60149	147.542
32159.7	7.83706	150.819
32180.7	7.05503	136.295
32201.1	7.52764	139.575
32221.2	7.11594	149.648
32241.2	7.55753	144.186
32261.3	6.13194	144.217
32281.8	7.03245	152.625
32303.9	5.59023	147.765
32326.6	5.02327	132.238
32348.8	5.61996	123.588
32371.2	5.01525	133.462
32393.5	3.89498	148.532
32415.4	3.58234	146.199
32439.2	4.2942	142.676
32466	4.65039	150.766
32491.2	5.35581	143.563
32513.9	6.31171	138.6
32537	6.01904	137.154
32561.6	6.07709	133.15
32586.4	4.89443	132.786
32613	5.20355	142.162
32643.9	7.73425	145.822
32673.3	3.79352	140.323
32698.9	5.21811	156.723
32724.6	9.72779	164.574
32799.3	7.92863	157.439
32872.4	7.53769	137.006
32895.9	6.93487	148.29
32920.3	5.59853	148.597
32946.5	5.36383	138.786
32974.9	4.33631	136.742
33005.6	5.72076	141.209
33037	5.5732	136.361
33067.8	6.65983	136.581
33098.7	5.89208	135.106
33130.8	8.50487	132.003
33163	5.63317	144.003
33193.2	7.7115	150.876
33246.3	9.31022	145.886
33299.5	8.42662	144.773
33328.8	26.7567	140.855
33358.5	16.4911	138.667
33394.2	17.1588	134.081
33428.9	10.3631	134.053
33457.3	5.96364	134.688
33486	6.97852	137.457
33514.9	7.21518	134.848
33544.1	6.53365	134.443
33573.7	4.97742	132.934
33603	5.00023	143.01
33632	5.42862	149.405
33661.2	6.63718	132.058
33691.4	6.20782	118.731
33721.3	7.56393	125.457
33750.3	5.6925	120.795
33780.2	7.67573	124.212
33810.7	8.13629	132.126
33855.4	6.98454	147.273
33901.5	9.55057	152.627
33935.3	8.87108	147.685
33966.2	11.6976	141.099
33992.4	15.4844	157.967
34020	9.84762	171.192
34058.9	12.5899	154.065
34094.6	17.3302	148.055
34119.8	7.38097	150.659
34146.1	6.47275	133.199
34193	5.4262	129.804
34239.5	6.01201	150.439
34264.6	4.74605	155.73
34289.8	4.70214	149.652
34315.2	5.16522	142.923
34340.7	5.6398	136.368
34367	5.7896	125.939
34393.5	4.8165	117.518
34419.9	6.6519	130.982
34446.1	7.63574	134.386
34472.6	7.74465	129.683
34499.2	8.20883	115.786
34533.8	8.95658	111.982
34568.3	7.31641	122.113
34594.4	5.93312	132.418
34620.6	6.81986	135.25
34646.7	6.67694	140.773
34673.1	6.64352	141.418
34699.6	6.80119	133.35
34725.9	5.57223	127.554
34752.2	6.69006	129.159
34778	6.37145	133.507
34804.3	6.20733	138.289
34831.1	5.76464	137.941
34857.5	6.4351	134.047
34884.5	5.64742	126.749
34912.6	5.956	139.329
34941.5	5.4492	161.711
34970.7	6.16678	163.993
34999.6	6.90992	157.318
35028.7	6.63811	156.5
35064.6	5.97504	157.86
35106.3	6.11883	149.812
35145.5	6.79808	149.121
35189.8	5.31559	153.161
35242.2	4.39023	157.486
35293.1	5.66557	155.388
35342.1	3.14607	150.204
35392.9	10.4581	155.941
35440.2	16.929	153.303
35483.5	7.0465	163.205
35527.8	6.81614	172.57
35568.9	8.03821	154.626
35607.4	8.74253	146.126
35646.6	6.80689	144.2
35686.8	6.80989	129.955
35727.5	6.419	124.429
35766.4	6.30319	127.461
35804	10.799	128.393
35842.2	13.1741	136.238
35902.8	6.82411	141.324
35971.9	12.2042	140.606
36017.8	21.2237	123.082
36054.4	18.3681	120.025
36091.1	12.9311	132.843
36129.5	10.0617	135.31
36168.8	8.54862	126.47
36236.6	9.38767	127.519
36339.7	8.31774	129.406
36411.3	8.32974	131.994
36445.3	5.32868	131.092
36479.4	4.95032	131.981
36514.7	4.86578	134.456
36551.5	5.69866	135.193
36589.1	5.38038	136.795
36627.1	4.49869	138.027
36664.5	4.45949	139.969
36701.2	4.85614	135.804
36739.9	6.1555	127.259
36778.4	6.78429	133.963
36815.8	6.21052	136.199
36854.6	4.88614	137.981
36893.5	4.81283	141.147
36935.8	9.34242	143.699
36982.9	6.02058	149.761
37031	5.48354	150.986
37083.4	6.54316	147.62
37139.1	4.84513	139.331
37197.1	4.29462	152.447
37474	10.2796	157.79
37746.5	10.8982	152.826
37796.3	10.768	158.403
37846.9	10.2496	172.005
37896.3	4.83799	174.416
37943.8	9.36844	164.723
37990.6	7.5921	167.826
38037.6	7.68762	169.902
38084.5	5.49389	169.577
38131.3	5.89716	167.191
38177.6	6.58303	165.11
38223.7	7.2133	158.008
38271.3	6.20334	161.067
38319.7	7.97184	159.483
38366.8	7.95882	157.284
38412.8	9.8389	152.271
38458.6	5.33277	154.282
38503.8	4.28105	160.258
38548.3	3.99229	157.103
38593.1	3.68349	156.595
38640.1	3.28117	157.648
38683.8	3.5679	164.471
38716.5	3.54748	169.524
38749	3.26711	168.502
38781.6	4.26397	161.172
38813.9	2.72044	157.244
38845.7	3.01573	152.589
38879.4	3.64064	153.11
38948.6	4.37281	157.394
39018.7	4.47809	158.779
39056.5	6.37032	157.892
39096.6	8.30735	141.378
39329.8	6.78654	131.146
39365	4.96313	151.31
39409.1	5.60864	155.036
39454.2	4.18906	151.314
39497.9	6.70667	148.267
39537.7	10.7102	149.219
39593.7	13.0824	140.99
39679	13.7457	145.844
39747.2	8.93157	151.488
39787.8	6.36158	151.303
39800.7	7.64502	151.423
39813.1	6.10282	152.184
39825.9	6.19769	143.59
39839.4	7.69941	144.031
39852.8	7.77681	132.721
39865.7	7.52607	149.348
39878.3	5.35742	154.771
39891	5.31391	137.034
39903.2	6.66097	144.814
39933.4	10.968	139.995
39963	18.3248	132.747
39973.4	10.9014	133.178
39984.4	7.88889	139.311
39996	7.60529	145.906
40007.9	7.52557	150.593
40019.6	7.28065	155.841
40030.8	7.23969	159.029
40041.5	9.28843	151.452
40052.7	14.7688	143.487

## Sheet: Isotope
Age (years BP)	dD (permil)
26000	-235.214
26050	-234.421
26100	-233.572
26150	-232.855
26200	-232.214
26250	-231.757
26300	-231.458
26350	-231.311
26400	-231.453
26450	-231.459
26500	-231.305
26550	-231.23
26600	-231.126
26650	-231.038
26700	-230.986
26750	-230.731
26800	-230.313
26850	-229.984
26900	-229.84
26950	-229.765
27000	-229.686
27050	-229.525
27100	-229.443
27150	-229.475
27200	-229.395
27250	-229.263
27300	-228.994
27350	-228.236
27400	-227.134
27450	-225.777
27500	-224.116
27550	-222.462
27600	-220.928
27650	-219.795
27700	-219.101
27750	-218.629
27800	-218.507
27850	-218.725
27900	-219.245
27950	-220.11
28000	-221.078
28050	-221.701
28100	-221.907
28150	-221.992
28200	-222.206
28250	-222.597
28300	-223.129
28350	-223.794
28400	-224.61
28450	-225.381
28500	-225.998
28550	-226.316
28600	-226.252
28650	-226.082
28700	-225.75
28750	-225.058
28800	-224.07
28850	-222.958
28900	-221.715
28950	-220.194
29000	-218.57
29050	-217.322
29100	-216.549
29150	-216.046
29200	-215.49
29250	-214.873
29300	-214.461
29350	-214.548
29400	-215.362
29450	-216.316
29500	-216.973
29550	-217.067
29600	-216.558
29650	-216.132
29700	-216.077
29750	-216.199
29800	-216.381
29850	-216.407
29900	-216.453
29950	-216.808
30000	-217.482
30050	-218.586
30100	-220.012
30150	-221.462
30200	-222.569
30250	-223.252
30300	-223.89
30350	-224.39
30400	-224.647
30450	-224.485
30500	-223.866
30550	-222.823
30600	-221.392
30650	-220.121
30700	-219.249
30750	-218.88
30800	-219.475
30850	-220.549
30900	-221.485
30950	-222.399
31000	-223.36
31050	-224.198
31100	-224.716
31150	-225.011
31200	-224.774
31250	-223.536
31300	-222.406
31350	-222.067
31400	-222.116
31450	-222.591
31500	-223.217
31550	-223.413
31600	-223.393
31650	-223.013
31700	-222.412
31750	-221.98
31800	-221.58
31850	-220.957
31900	-220.165
31950	-219.473
32000	-219.1
32050	-218.922
32100	-218.823
32150	-218.503
32200	-217.918
32250	-217.061
32300	-215.993
32350	-214.899
32400	-213.985
32450	-213.244
32500	-212.775
32550	-212.459
32600	-212.248
32650	-212.283
32700	-212.446
32750	-212.766
32800	-213.236
32850	-213.587
32900	-213.756
32950	-214.058
33000	-214.579
33050	-215.183
33100	-215.717
33150	-216.146
33200	-216.342
33250	-216.774
33300	-217.454
33350	-218.156
33400	-218.69
33450	-218.976
33500	-219.063
33550	-218.893
33600	-218.397
33650	-217.663
33700	-216.722
33750	-215.616
33800	-214.359
33850	-213.115
33900	-212.285
33950	-211.983
34000	-212.01
34050	-212.107
34100	-212.193
34150	-212.421
34200	-212.87
34250	-213.41
34300	-213.936
34350	-214.439
34400	-215.069
34450	-215.963
34500	-217.056
34550	-218.175
34600	-219.002
34650	-219.524
34700	-219.746
34750	-219.629
34800	-219.219
34850	-218.567
34900	-217.732
34950	-216.758
35000	-215.669
35050	-214.537
35100	-213.551
35150	-212.849
35200	-212.358
35250	-211.907
35300	-211.424
35350	-210.965
35400	-210.653
35450	-210.594
35500	-210.765
35550	-211.068
35600	-211.541
35650	-212.176
35700	-212.889
35750	-213.69
35800	-214.571
35850	-215.503
35900	-216.362
35950	-216.972
36000	-217.168
36050	-217.167
36100	-217.13
36150	-217.061
36200	-216.956
36250	-216.885
36300	-217.073
36350	-217.574
36400	-218.224
36450	-218.856
36500	-219.344
36550	-219.659
36600	-219.795
36650	-219.672
36700	-219.359
36750	-218.939
36800	-218.504
36850	-218.038
36900	-217.544
36950	-217.127
37000	-216.956
37050	-217.17
37100	-217.747
37150	-218.473
37200	-218.987
37250	-219
37300	-219.035
37350	-218.86
37400	-218.826
37450	-218.836
37500	-217.59
37550	-215.648
37600	-214.063
37650	-213.128
37700	-213.696
37750	-211.398
37800	-209.772
37850	-208.788
37900	-208.287
37950	-208.039
38000	-207.9
38050	-207.777
38100	-207.613
38150	-207.331
38200	-206.872
38250	-206.296
38300	-205.608
38350	-204.837
38400	-204.032
38450	-203.269
38500	-202.626
38550	-202.16
38600	-201.918
38650	-201.822
38700	-201.748
38750	-201.692
38800	-201.636
38850	-201.604
38900	-201.638
38950	-201.688
39000	-201.736
39050	-201.802
39100	-201.748
39150	-201.426
39200	-201.08
39250	-201.256
39300	-202.269
39350	-204.216
39400	-206.092
39450	-207.438
39500	-208.859
39550	-210.601
39600	-211.022
39650	-211.224
39700	-211.863
39750	-212.525
39800	-212.888
39850	-213.055
39900	-213.223
39950	-213.399
40000	-213.65
40050	-213.909

## Sheet: Accumulation Rate
Age (years BP)	Acc. Rate (m/yr)
26007	0.1045
26016	0.1045
26025	0.1045
26035	0.1046
26044	0.1046
26054	0.1046
26064	0.1046
26073	0.1047
26083	0.1047
26092	0.1047
26102	0.1047
26111	0.1048
26121	0.1048
26131	0.1048
26140	0.1048
26150	0.1049
26159	0.1049
26169	0.1049
26178	0.1049
26188	0.105
26197	0.105
26207	0.105
26217	0.105
26226	0.105
26236	0.1051
26245	0.1051
26255	0.1051
26264	0.1051
26274	0.1052
26284	0.1052
26293	0.1052
26303	0.1052
26312	0.1053
26322	0.1053
26331	0.1053
26341	0.1053
26350	0.1054
26360	0.1054
26370	0.1054
26379	0.1054
26389	0.1055
26398	0.1055
26408	0.1055
26417	0.1055
26427	0.1056
26437	0.1056
26446	0.1056
26456	0.1056
26465	0.1057
26475	0.1057
26484	0.1057
26494	0.1057
26504	0.1058
26513	0.1058
26523	0.1058
26532	0.1058
26542	0.1059
26551	0.1059
26561	0.1059
26570	0.1059
26580	0.106
26590	0.106
26599	0.106
26609	0.106
26618	0.1061
26628	0.1061
26637	0.1061
26647	0.1061
26657	0.1061
26666	0.1062
26676	0.1062
26685	0.1062
26695	0.1062
26704	0.1063
26714	0.1063
26723	0.1063
26733	0.1063
26743	0.1064
26752	0.1064
26762	0.1064
26771	0.1064
26781	0.1065
26790	0.1065
26799	0.1065
26805	0.1065
26811	0.1066
26819	0.1066
26826	0.1066
26834	0.1066
26843	0.1067
26857	0.1067
26872	0.1067
26887	0.1067
26901	0.1068
26916	0.1068
26931	0.1068
26946	0.1068
26960	0.1069
26975	0.1069
26990	0.1069
27005	0.1069
27019	0.107
27034	0.107
27049	0.107
27064	0.107
27078	0.1071
27093	0.1071
27108	0.1071
27123	0.1071
27137	0.1072
27152	0.1072
27167	0.1072
27182	0.1072
27196	0.1072
27211	0.1073
27226	0.1073
27240	0.1073
27255	0.1073
27270	0.1074
27285	0.1074
27299	0.1074
27314	0.1074
27329	0.1075
27344	0.1075
27358	0.1075
27373	0.1075
27385	0.1076
27396	0.1076
27405	0.1076
27412	0.1076
27418	0.1077
27425	0.1077
27431	0.1077
27437	0.1077
27444	0.1078
27450	0.1078
27457	0.1078
27463	0.1078
27470	0.1079
27476	0.1079
27483	0.1079
27489	0.1079
27496	0.108
27502	0.108
27509	0.108
27515	0.108
27522	0.1081
27528	0.1081
27534	0.1081
27541	0.1081
27549	0.1082
27557	0.1082
27566	0.1082
27575	0.1082
27583	0.1083
27592	0.1083
27601	0.1083
27609	0.1083
27618	0.1083
27627	0.1084
27635	0.1084
27644	0.1084
27653	0.1084
27661	0.1085
27670	0.1085
27679	0.1085
27688	0.1085
27696	0.1086
27705	0.1086
27714	0.1086
27722	0.1086
27731	0.1087
27740	0.1087
27748	0.1087
27757	0.1087
27766	0.1088
27774	0.1088
27783	0.1088
27792	0.1088
27800	0.1089
27809	0.1089
27818	0.1089
27827	0.1089
27835	0.109
27844	0.109
27853	0.109
27861	0.109
27870	0.1091
27879	0.1091
27887	0.1091
27896	0.1091
27905	0.1092
27913	0.1092
27922	0.1092
27931	0.1093
27939	0.1093
27948	0.1093
27957	0.1093
27966	0.1094
27974	0.1094
27983	0.1094
27992	0.1094
28000	0.1095
28009	0.1095
28018	0.1095
28026	0.1095
28035	0.1096
28044	0.1096
28052	0.1096
28061	0.1096
28070	0.1097
28078	0.1097
28087	0.1097
28096	0.1097
28105	0.1098
28114	0.1098
28123	0.1098
28133	0.1098
28142	0.1099
28152	0.1099
28161	0.1099
28170	0.11
28180	0.11
28189	0.11
28199	0.11
28208	0.1101
28217	0.1101
28227	0.1101
28236	0.1101
28246	0.1102
28255	0.1102
28264	0.1102
28274	0.1102
28283	0.1103
28292	0.1103
28302	0.1103
28311	0.1104
28321	0.1104
28330	0.1104
28339	0.1104
28349	0.1105
28358	0.1105
28368	0.1105
28377	0.1105
28386	0.1106
28396	0.1106
28405	0.1106
28415	0.1106
28424	0.1107
28433	0.1107
28443	0.1107
28452	0.1108
28461	0.1108
28471	0.1108
28480	0.1108
28490	0.1109
28499	0.1109
28508	0.1109
28518	0.1109
28527	0.111
28537	0.111
28546	0.111
28555	0.111
28563	0.1111
28571	0.1111
28580	0.1111
28588	0.1111
28596	0.1112
28605	0.1112
28613	0.1112
28622	0.1113
28630	0.1113
28638	0.1113
28647	0.1113
28655	0.1114
28663	0.1114
28672	0.1114
28680	0.1114
28688	0.1115
28697	0.1115
28705	0.1115
28713	0.1115
28722	0.1116
28730	0.1116
28738	0.1116
28747	0.1117
28755	0.1117
28763	0.1117
28772	0.1117
28780	0.1118
28788	0.1118
28797	0.1118
28806	0.1118
28815	0.1119
28825	0.1119
28834	0.1119
28849	0.1119
28864	0.112
28878	0.112
28893	0.112
28908	0.1121
28923	0.1121
28938	0.1121
28953	0.1121
28967	0.1122
28982	0.1122
28997	0.1122
29012	0.1122
29027	0.1123
29042	0.1123
29056	0.1123
29071	0.1123
29086	0.1124
29101	0.1124
29116	0.1124
29131	0.1125
29146	0.1125
29160	0.1125
29175	0.1125
29190	0.1126
29205	0.1126
29220	0.1126
29234	0.1126
29249	0.1127
29264	0.1127
29279	0.1127
29294	0.1127
29309	0.1128
29323	0.1128
29338	0.1128
29353	0.1128
29368	0.1129
29383	0.1129
29398	0.1129
29412	0.113
29427	0.113
29442	0.113
29454	0.113
29466	0.1131
29478	0.1131
29490	0.1131
29502	0.1131
29514	0.1132
29526	0.1132
29534	0.1132
29542	0.1132
29549	0.1133
29556	0.1133
29563	0.1133
29570	0.1134
29577	0.1134
29584	0.1134
29591	0.1134
29598	0.1135
29604	0.1135
29611	0.1135
29618	0.1135
29625	0.1136
29632	0.1136
29639	0.1136
29646	0.1136
29653	0.1137
29659	0.1137
29666	0.1137
29673	0.1137
29680	0.1137
29687	0.1138
29694	0.1138
29701	0.1138
29707	0.1138
29714	0.1138
29721	0.1138
29728	0.1139
29735	0.1139
29742	0.1139
29749	0.1139
29755	0.1139
29762	0.1139
29769	0.114
29776	0.114
29783	0.114
29790	0.114
29797	0.114
29804	0.114
29810	0.114
29817	0.114
29824	0.114
29831	0.114
29838	0.114
29845	0.114
29852	0.114
29858	0.114
29865	0.114
29872	0.114
29879	0.114
29886	0.114
29893	0.114
29900	0.114
29907	0.114
29913	0.114
29920	0.114
29927	0.114
29934	0.114
29941	0.114
29948	0.1139
29955	0.1139
29961	0.1139
29968	0.1139
29975	0.1139
29982	0.1139
29989	0.1138
29996	0.1138
30003	0.1138
30010	0.1138
30016	0.1138
30023	0.1138
30030	0.1137
30037	0.1137
30044	0.1137
30051	0.1137
30058	0.1137
30064	0.1136
30071	0.1136
30078	0.1136
30085	0.1136
30092	0.1135
30099	0.1135
30106	0.1135
30113	0.1135
30119	0.1134
30126	0.1134
30133	0.1134
30140	0.1134
30147	0.1133
30154	0.1133
30161	0.1133
30168	0.1133
30176	0.1132
30184	0.1132
30191	0.1132
30199	0.1132
30207	0.1131
30216	0.1131
30225	0.1131
30234	0.1131
30243	0.113
30255	0.113
30268	0.113
30281	0.113
30293	0.1129
30306	0.1129
30319	0.1129
30332	0.1129
30344	0.1128
30357	0.1128
30370	0.1128
30383	0.1128
30395	0.1127
30408	0.1127
30421	0.1127
30433	0.1127
30446	0.1126
30459	0.1126
30472	0.1126
30484	0.1125
30497	0.1125
30510	0.1125
30523	0.1125
30535	0.1124
30548	0.1124
30561	0.1124
30573	0.1124
30586	0.1123
30599	0.1123
30612	0.1123
30624	0.1123
30637	0.1122
30650	0.1122
30662	0.1122
30675	0.1122
30688	0.1121
30701	0.1121
30713	0.1121
30726	0.1121
30739	0.112
30752	0.112
30764	0.112
30777	0.112
30790	0.1119
30803	0.1119
30815	0.1119
30828	0.1119
30841	0.1118
30853	0.1118
30866	0.1118
30879	0.1118
30892	0.1117
30904	0.1117
30917	0.1117
30930	0.1117
30943	0.1116
30955	0.1116
30968	0.1116
30978	0.1116
30988	0.1115
30998	0.1115
31008	0.1115
31018	0.1115
31028	0.1114
31038	0.1114
31048	0.1114
31058	0.1113
31067	0.1113
31077	0.1113
31087	0.1113
31097	0.1112
31107	0.1112
31117	0.1112
31127	0.1112
31137	0.1111
31147	0.1111
31157	0.1111
31167	0.1111
31177	0.111
31187	0.111
31197	0.111
31207	0.111
31217	0.1109
31227	0.1109
31237	0.1109
31247	0.1109
31256	0.1108
31266	0.1108
31276	0.1108
31286	0.1108
31296	0.1107
31306	0.1107
31316	0.1107
31326	0.1107
31336	0.1106
31346	0.1106
31356	0.1106
31366	0.1106
31376	0.1105
31386	0.1105
31396	0.1105
31406	0.1105
31416	0.1104
31425	0.1104
31435	0.1104
31445	0.1104
31455	0.1103
31465	0.1103
31475	0.1103
31485	0.1103
31495	0.1102
31505	0.1102
31515	0.1102
31525	0.1102
31535	0.1101
31545	0.1101
31555	0.1101
31565	0.11
31575	0.11
31585	0.11
31595	0.11
31605	0.1099
31615	0.1099
31624	0.1099
31634	0.1099
31644	0.1098
31654	0.1098
31664	0.1098
31674	0.1098
31684	0.1097
31694	0.1097
31704	0.1097
31714	0.1097
31724	0.1096
31734	0.1096
31744	0.1096
31754	0.1096
31764	0.1095
31774	0.1095
31784	0.1095
31794	0.1095
31803	0.1094
31813	0.1094
31823	0.1094
31833	0.1094
31843	0.1093
31853	0.1093
31863	0.1093
31873	0.1093
31883	0.1092
31893	0.1092
31903	0.1092
31913	0.1092
31923	0.1091
31933	0.1091
31943	0.1091
31953	0.1091
31963	0.1091
31973	0.1091
31982	0.1092
31992	0.1092
32002	0.1093
32012	0.1093
32022	0.1093
32032	0.1094
32042	0.1094
32052	0.1095
32062	0.1095
32072	0.1095
32082	0.1096
32092	0.1096
32102	0.1097
32112	0.1097
32122	0.1097
32132	0.1098
32142	0.1098
32152	0.1099
32162	0.11
32172	0.1101
32181	0.1102
32191	0.1103
32201	0.1104
32211	0.1105
32221	0.1106
32231	0.1107
32241	0.1108
32251	0.1109
32261	0.111
32271	0.1111
32281	0.1112
32291	0.1114
32301	0.1115
32311	0.1116
32321	0.1117
32331	0.1118
32341	0.1119
32351	0.112
32361	0.1122
32370	0.1123
32380	0.1125
32390	0.1127
32400	0.1129
32410	0.113
32420	0.1132
32430	0.1134
32440	0.1135
32450	0.1137
32460	0.1139
32470	0.1141
32480	0.1142
32489	0.1144
32499	0.1146
32509	0.1147
32519	0.1149
32529	0.1151
32539	0.1153
32549	0.1154
32558	0.1156
32568	0.1158
32578	0.116
32588	0.1161
32598	0.1163
32608	0.1165
32618	0.1166
32627	0.1168
32637	0.117
32647	0.1172
32657	0.1173
32667	0.1175
32677	0.1177
32687	0.1179
32696	0.118
32706	0.1182
32716	0.1184
32726	0.1185
32736	0.1187
32746	0.1189
32756	0.1191
32765	0.1192
32775	0.1194
32785	0.1196
32795	0.1197
32805	0.1199
32815	0.1201
32825	0.1203
32835	0.1204
32844	0.1206
32854	0.1208
32864	0.121
32874	0.1211
32884	0.1213
32894	0.1215
32904	0.1216
32913	0.1218
32923	0.122
32933	0.1222
32943	0.1223
32953	0.1225
32963	0.1227
32973	0.1229
32982	0.123
32992	0.1232
33002	0.1234
33012	0.1235
33022	0.1237
33032	0.1239
33042	0.1241
33051	0.1242
33061	0.1244
33071	0.1246
33081	0.1247
33091	0.1249
33101	0.1251
33111	0.1253
33120	0.1254
33130	0.1256
33140	0.1258
33150	0.126
33160	0.1261
33170	0.1263
33180	0.1265
33189	0.1266
33199	0.1268
33209	0.127
33219	0.1272
33229	0.1273
33239	0.1275
33249	0.1277
33258	0.1278
33268	0.128
33278	0.1282
33288	0.1284
33298	0.1285
33308	0.1287
33318	0.1289
33327	0.1291
33337	0.1292
33347	0.1294
33357	0.1295
33367	0.1297
33377	0.1298
33387	0.13
33396	0.1301
33406	0.1303
33416	0.1304
33426	0.1306
33436	0.1307
33446	0.1309
33456	0.131
33466	0.1312
33475	0.1313
33485	0.1315
33495	0.1316
33505	0.1318
33515	0.1319
33525	0.1321
33535	0.1323
33544	0.1324
33554	0.1325
33564	0.1326
33574	0.1327
33584	0.1328
33594	0.1329
33604	0.133
33613	0.1331
33623	0.1332
33633	0.1333
33643	0.1334
33653	0.1336
33663	0.1337
33673	0.1338
33682	0.1339
33692	0.134
33702	0.1341
33712	0.1342
33722	0.1343
33732	0.1344
33742	0.1345
33751	0.1346
33761	0.1346
33771	0.1347
33781	0.1348
33791	0.1348
33801	0.1349
33811	0.135
33820	0.135
33830	0.1351
33840	0.1351
33850	0.1352
33860	0.1353
33870	0.1353
33880	0.1354
33889	0.1355
33899	0.1355
33909	0.1356
33919	0.1357
33929	0.1357
33939	0.1358
33949	0.1358
33958	0.1359
33968	0.1359
33978	0.136
33988	0.136
33998	0.1361
34008	0.1361
34018	0.1361
34028	0.1362
34037	0.1362
34047	0.1363
34057	0.1363
34067	0.1364
34077	0.1364
34087	0.1365
34096	0.1365
34106	0.1366
34116	0.1366
34126	0.1366
34136	0.1367
34146	0.1367
34156	0.1368
34165	0.1368
34175	0.1369
34185	0.1369
34195	0.137
34205	0.137
34215	0.137
34225	0.1371
34234	0.1371
34244	0.1372
34254	0.1372
34264	0.1373
34274	0.1373
34284	0.1374
34294	0.1374
34304	0.1374
34313	0.1375
34323	0.1375
34333	0.1376
34343	0.1376
34353	0.1377
34363	0.1377
34373	0.1378
34382	0.1378
34392	0.1378
34402	0.1379
34412	0.1379
34422	0.138
34432	0.138
34442	0.1381
34451	0.1381
34461	0.1382
34471	0.1382
34481	0.1383
34491	0.1383
34501	0.1383
34511	0.1384
34520	0.1384
34530	0.1385
34540	0.1385
34550	0.1386
34560	0.1386
34570	0.1387
34580	0.1387
34589	0.1387
34599	0.1388
34609	0.1388
34619	0.1389
34629	0.1389
34639	0.139
34649	0.139
34658	0.1391
34668	0.1391
34678	0.1391
34688	0.1392
34698	0.1392
34708	0.1393
34718	0.1393
34727	0.1394
34737	0.1394
34747	0.1395
34757	0.1395
34767	0.1396
34777	0.1396
34787	0.1396
34796	0.1397
34806	0.1397
34816	0.1398
34826	0.1398
34836	0.1399
34846	0.1399
34856	0.14
34866	0.14
34875	0.14
34885	0.1401
34895	0.1401
34905	0.1402
34915	0.1402
34925	0.1402
34935	0.1403
34944	0.1403
34954	0.1403
34964	0.1403
34974	0.1403
34984	0.1404
34994	0.1404
35004	0.1404
35013	0.1404
35023	0.1404
35033	0.1404
35043	0.1405
35053	0.1405
35063	0.1405
35073	0.1405
35083	0.1405
35093	0.1406
35103	0.1406
35113	0.1406
35123	0.1406
35133	0.1406
35143	0.1406
35153	0.1406
35163	0.1406
35173	0.1406
35183	0.1405
35193	0.1405
35203	0.1405
35213	0.1405
35223	0.1405
35233	0.1405
35243	0.1405
35253	0.1405
35263	0.1405
35273	0.1405
35283	0.1405
35293	0.1405
35303	0.1405
35313	0.1404
35323	0.1404
35333	0.1404
35343	0.1403
35353	0.1403
35363	0.1403
35373	0.1402
35383	0.1402
35393	0.1402
35403	0.1401
35413	0.1401
35423	0.1401
35433	0.14
35443	0.14
35453	0.14
35463	0.1399
35473	0.1399
35483	0.1399
35493	0.1398
35503	0.1398
35513	0.1398
35523	0.1397
35533	0.1397
35543	0.1397
35553	0.1396
35563	0.1396
35574	0.1396
35584	0.1395
35594	0.1395
35604	0.1395
35614	0.1394
35624	0.1394
35634	0.1394
35644	0.1393
35654	0.1393
35664	0.1393
35674	0.1392
35684	0.1392
35694	0.1392
35704	0.1391
35714	0.1391
35724	0.1391
35734	0.139
35744	0.139
35754	0.139
35764	0.1389
35774	0.1389
35784	0.1389
35794	0.1388
35804	0.1388
35814	0.1388
35824	0.1387
35834	0.1387
35844	0.1387
35854	0.1386
35864	0.1386
35874	0.1386
35884	0.1385
35894	0.1385
35904	0.1385
35914	0.1384
35924	0.1384
35934	0.1384
35944	0.1383
35954	0.1383
35964	0.1383
35974	0.1382
35984	0.1382
35994	0.1382
36004	0.1381
36014	0.1381
36024	0.1381
36034	0.138
36044	0.138
36054	0.138
36064	0.1379
36074	0.1379
36084	0.1379
36094	0.1378
36104	0.1378
36114	0.1378
36124	0.1377
36134	0.1377
36144	0.1377
36154	0.1376
36164	0.1376
36174	0.1376
36184	0.1375
36194	0.1375
36204	0.1375
36214	0.1374
36224	0.1374
36234	0.1374
36244	0.1373
36254	0.1373
36264	0.1373
36274	0.1372
36284	0.1372
36294	0.1372
36304	0.1371
36314	0.1371
36324	0.1371
36334	0.1371
36344	0.137
36354	0.137
36364	0.137
36374	0.137
36384	0.137
36394	0.137
36404	0.137
36414	0.137
36424	0.1369
36434	0.1369
36444	0.1369
36454	0.1369
36464	0.1369
36474	0.1369
36484	0.1369
36494	0.1369
36504	0.1368
36514	0.1368
36524	0.1369
36534	0.1369
36544	0.1369
36554	0.1369
36564	0.137
36575	0.137
36585	0.137
36595	0.1371
36605	0.1371
36615	0.1371
36625	0.1371
36635	0.1372
36645	0.1372
36655	0.1372
36665	0.1372
36675	0.1373
36685	0.1373
36695	0.1373
36705	0.1374
36715	0.1374
36725	0.1375
36735	0.1375
36745	0.1376
36755	0.1377
36765	0.1377
36775	0.1378
36785	0.1379
36795	0.1379
36805	0.138
36815	0.1381
36825	0.1381
36835	0.1382
36845	0.1383
36855	0.1384
36865	0.1384
36875	0.1385
36885	0.1386
36895	0.1386
36905	0.1387
36915	0.1388
36925	0.1389
36935	0.1389
36945	0.139
36955	0.1391
36965	0.1392
36975	0.1393
36985	0.1394
36995	0.1395
37005	0.1396
37015	0.1397
37025	0.1398
37035	0.1398
37044	0.1399
37054	0.14
37064	0.1401
37074	0.1402
37084	0.1403
37094	0.1404
37103	0.1405
37113	0.1406
37123	0.1406
37133	0.1407
37143	0.1408
37152	0.1409
37162	0.141
37172	0.1411
37182	0.1412
37192	0.1413
37202	0.1414
37211	0.1415
37221	0.1415
37231	0.1416
37241	0.1417
37251	0.1418
37260	0.1419
37270	0.142
37280	0.1421
37290	0.1422
37300	0.1423
37309	0.1424
37319	0.1424
37329	0.1425
37339	0.1426
37349	0.1427
37359	0.1428
37368	0.1429
37378	0.143
37388	0.1431
37398	0.1432
37408	0.1432
37417	0.1433
37427	0.1434
37437	0.1435
37447	0.1436
37457	0.1437
37466	0.1438
37476	0.1439
37486	0.144
37496	0.1441
37506	0.1441
37516	0.1442
37525	0.1443
37535	0.1444
37545	0.1445
37555	0.1446
37565	0.1447
37574	0.1448
37584	0.1449
37594	0.145
37604	0.145
37614	0.1451
37624	0.1452
37633	0.1453
37643	0.1454
37653	0.1455
37663	0.1456
37673	0.1457
37682	0.1458
37692	0.1458
37702	0.1459
37712	0.146
37722	0.1461
37731	0.1462
37741	0.1463
37751	0.1464
37761	0.1465
37771	0.1466
37781	0.1467
37790	0.1467
37800	0.1468
37810	0.1469
37820	0.147
37830	0.1471
37839	0.1472
37849	0.1473
37859	0.1474
37869	0.1475
37879	0.1475
37889	0.1476
37898	0.1477
37908	0.1477
37918	0.1478
37928	0.1478
37938	0.1478
37947	0.1478
37957	0.1479
37967	0.1479
37977	0.1479
37987	0.1479
37996	0.1479
38006	0.148
38016	0.148
38026	0.148
38036	0.148
38046	0.148
38055	0.1481
38065	0.1481
38075	0.1481
38085	0.1481
38095	0.1481
38104	0.1481
38114	0.148
38124	0.148
38134	0.1479
38144	0.1479
38154	0.1478
38163	0.1478
38173	0.1478
38183	0.1477
38193	0.1477
38203	0.1476
38212	0.1476
38222	0.1475
38232	0.1475
38242	0.1474
38252	0.1474
38261	0.1473
38271	0.1473
38281	0.1472
38291	0.1472
38301	0.1471
38311	0.1469
38320	0.1468
38330	0.1467
38340	0.1466
38350	0.1465
38360	0.1463
38369	0.1462
38379	0.1461
38389	0.146
38399	0.1459
38409	0.1458
38418	0.1456
38428	0.1455
38438	0.1454
38448	0.1453
38458	0.1452
38468	0.1451
38477	0.1449
38487	0.1448
38497	0.1447
38507	0.1446
38517	0.1445
38526	0.1443
38536	0.1442
38546	0.1441
38556	0.144
38566	0.1439
38576	0.1438
38585	0.1436
38595	0.1435
38605	0.1434
38615	0.1433
38625	0.1432
38635	0.1431
38645	0.1429
38655	0.1428
38665	0.1427
38675	0.1426
38684	0.1425
38694	0.1423
38704	0.1422
38714	0.1421
38724	0.142
38734	0.1419
38744	0.1418
38754	0.1416
38764	0.1415
38774	0.1414
38784	0.1413
38794	0.1412
38804	0.1411
38814	0.1409
38823	0.1408
38833	0.1407
38843	0.1406
38853	0.1405
38863	0.1403
38873	0.1402
38883	0.1401
38893	0.14
38903	0.1399
38913	0.1398
38923	0.1396
38933	0.1395
38943	0.1394
38953	0.1393
38963	0.1392
38972	0.1391
38982	0.1389
38992	0.1388
39002	0.1387
39012	0.1386
39022	0.1385
39032	0.1383
39042	0.1382
39052	0.1381
39062	0.138
39072	0.1379
39082	0.1378
39092	0.1376
39102	0.1375
39111	0.1374
39121	0.1373
39131	0.1372
39141	0.1371
39151	0.1369
39161	0.1368
39171	0.1367
39181	0.1366
39191	0.1365
39201	0.1363
39211	0.1362
39221	0.1361
39231	0.136
39241	0.1359
39251	0.1358
39260	0.1356
39270	0.1355
39280	0.1354
39290	0.1354
39300	0.1353
39310	0.1353
39320	0.1352
39330	0.1352
39340	0.1351
39350	0.1351
39360	0.135
39370	0.135
39380	0.1349
39390	0.1349
39400	0.1348
39409	0.1348
39419	0.1347
39429	0.1347
39439	0.1346
39449	0.1346
39459	0.1345
39469	0.1345
39479	0.1344
39489	0.1345
39499	0.1346
39509	0.1347
39519	0.1348
39532	0.1349
39545	0.135
39558	0.1351
39571	0.1352
39584	0.1352
39597	0.1353
39610	0.1354
39623	0.1355
39636	0.1356
39650	0.1357
39663	0.1358
39676	0.1359
39689	0.136
39702	0.1361
39715	0.1361
39728	0.1362
39741	0.1365
39754	0.1367
39767	0.1369
39788	0.1371
39797	0.1374
39805	0.1376
39815	0.1378
39826	0.1381
39838	0.1383
39849	0.1385
39860	0.1387
39872	0.139
39883	0.1392
39894	0.1394
39905	0.1396
39917	0.1399
39928	0.1401
39939	0.1403
39950	0.1406
39961	0.1408
39972	0.1411
39983	0.1414
39993	0.1417
40004	0.142
40014	0.1423

## Sheet: Readme
RICE ssNa is presented in this study. nssCa data has been shown in Venugopal et al.(2022)
dD and accumualtion rate are from Lee et al.(2020).
References :
Venugopal, A. U. et al. Antarctic evidence for an abrupt northward shift of the Southern Hemisphere westerlies at 32 ka BP. Nature Communications (in review)
Lee, J. E. et al. An 83 000-year-old ice core from Roosevelt Island, Ross Sea, Antarctica. Climate of the Past 16, 1691-1713, doi:10.5194/cp-16-1691-2020 (2020).
Venugopal, A. U. et al. Role of mineral dust in the nitrate preservation during the glacial period: Insights from the RICE ice core. Global and Planetary Change 209, 103745, doi:10.1016/j.gloplacha.2022.103745 (2022)
